# Supplementary material for: Qualitative Analysis Related to Palynological Characterization and Biological Evaluation of Propolis from Prespa National Park (Greece)
Source: Molecules. 2022 Oct 18;27(20):7018. doi: 10.3390/molecules27207018 (PMC9609274; doi:10.3390/molecules27207018)
Supplement: Supplementary file 1 [file molecules-27-07018-s001.zip]

Archive with 1 entries (1 files):
- molecules-1963763-supplementary.pdf
